# Supplementary material for: Effect of a Marking Pheromone and Population Density on Ladybird Larval Development and Adult Body Mass
Source: Insects. 2026 Mar 16;17(3):317. doi: 10.3390/insects17030317 (PMC13026648; doi:10.3390/insects17030317)
Supplement: Supplementary file 1 [file insects-17-00317-s001.zip]

Archive with 2 entries (2 files):
- Table S1. Fernandez_developmental_time.pdf
- Table S2. Fernandez_body_mass.pdf
